# Supplementary material for: Combining Environmental Variables and Machine Learning Methods to Determine the Most Significant Factors Influencing Honey Production
Source: Insects. 2025 Mar 6;16(3):278. doi: 10.3390/insects16030278 (PMC11943014; doi:10.3390/insects16030278)
Supplement: Supplementary file 1 [file insects-16-00278-s001.zip]

Archive with 1 entries (1 files):
- insects-3381750-supplementary.pdf
